# Supplementary material for: Theoretical Basis for Dynamic Label Propagation in Stationary Metabolic Networks under Step and Periodic Inputs
Source: PLoS One. 2015 Dec 7;10(12):e0144652. doi: 10.1371/journal.pone.0144652 (PMC4671543; doi:10.1371/journal.pone.0144652)
Supplement: S1 Software — R script with necessary data and parameters to reproduce all figures of the paper. (ZIP) [file pone.0144652.s004.zip]

Archive with 9 entries (8 files):
- SupplementarySoftware/Ecoli.RData
- SupplementarySoftware/embed/
- SupplementarySoftware/figures.R
- SupplementarySoftware/figures.RData
- SupplementarySoftware/fit_ecoli.txt
- SupplementarySoftware/labprop.inc.R
- SupplementarySoftware/nlsic.R
- SupplementarySoftware/opt_cumo_tools.R
- SupplementarySoftware/README.txt
