# Supplementary material for: Theoretical Basis for Dynamic Label Propagation in Stationary Metabolic Networks under Step and Periodic Inputs
Source: PLoS One. 2015 Dec 7;10(12):e0144652. doi: 10.1371/journal.pone.0144652 (PMC4671543; doi:10.1371/journal.pone.0144652)
Supplement: S1 Software — R script with necessary data and parameters to reproduce all figures of the paper. (ZIP) [file pone.0144652.s004.zip › SupplementarySoftware/figures.R]

#!/usr/local/bin/Rscript --vanilla --slave
# Produce figures for the paper labprop.lyx
# started at 2013-10-28 by sokol [at] insa-toulouse.fr
# Copyright 2015, INRA
# Licence: GPL v2 or higher, cf http://www.gnu.org/licenses/gpl-2.0.html

# usage: R --vanilla --slave < figures.R
# will produce a series of pdf files. It took 24s on my workstation
# of which 15s are due to chemostat simulation by ODE for Fig. 5
# and 4s were necessary for flux estimation from simulated measurement.
# First four figures are produced almost instantly.

library(extrafont)
loadfonts(device = "postscript")
source("labprop.inc.R")
ellipse=function (hlaxa = 1, hlaxb = 1, theta = 0, xc = 0, yc = 0, newplot = F,
npoints = 100, ...)
{
   a <- seq(0, 2 * pi, length = npoints + 1)
   x <- hlaxa * cos(a)
   y <- hlaxb * sin(a)
   alpha <- angle(x, y)
   rad <- sqrt(x^2 + y^2)
   xp <- rad * cos(alpha + theta) + xc
   yp <- rad * sin(alpha + theta) + yc
   if (newplot)
   plot(xp, yp, type = "l", ...)
   else lines(xp, yp, ...)
   invisible()
}
angle=function (x, y)
{
   angle2 <- function(xy) {
      x <- xy[1]
      y <- xy[2]
      if (x > 0) {
         atan(y/x)
      }
      else {
         if (x < 0 & y != 0) {
            atan(y/x) + sign(y) * pi
         }
         else {
            if (x < 0 & y == 0) {
               pi
            }
            else {
               if (y != 0) {
                  (sign(y) * pi)/2
               }
               else {
                  NA
               }
            }
         }
      }
   }
   apply(cbind(x, y), 1, angle2)
}
setEPS()

# describing input labeling for various kind of experiments
pulse0=list(a=0, beta=0)
pulse1=list(a=1, beta=0)
pulsepoly0=exp2poly(pulse0)
pulsepoly1=exp2poly(pulse1)
in_mat0=pulsepoly0
dim(in_mat0$apoly)=c(1L, 1L, 1L)
in_mat0$i=1L
in_mat1=pulsepoly1
dim(in_mat1$apoly)=c(1L, 1L, 1L)
in_mat1$i=1L
period=3.
omega=2*pi/period
wave1=start_coswave(mean=0.5, amplitude=0.5, omega, phi=pi)
wave2=start_coswave(mean=0.5, amplitude=0.5, omega*2, phi=pi)
wavepoly1=exp2poly(wave1)
wavepoly2=exp2poly(wave2)
in_matw=wavepoly1
dim(in_matw$apoly)=c(dim(in_matw$apoly), 1L)
in_matw$i=1L

#------------------------------------------------------------------
# fig. 1
# Example of labeling kinetics for a single pulse in a linear chain
# of non reversible reactions

n=5 # chain length
f=1. # flux
m0=double(n) # labeling is 0 at t=0
set.seed(7) # make the random to be reproducible
m=runif(n) # random pool sizes
t=seq(0., n, len=100L)
# pnr stands for Pulse Non Reversible
res_pnr=chain1(nonrevpoly_model, pulsepoly1, t, m0, f, m, beta_tol=0.)
# first derivatives
d_pnr=lapply(1L:n, function(i) dlexp(res_pnr$outs[[i+1L]]))
# second derivatives
dd_pnr=lapply(1L:n, function(i) dlexp(d_pnr[[i]]))

# find wave front positions
# first 0 is for the first metabolite
wf=c(0., sapply(2L:n, function(i) uniroot(eval_lexp, c(1e-2, max(t)), dd_pnr[[i]])$root))
# label values at wave front
vwf=sapply(1L:n, function(i) eval_lexp(wf[i], res_pnr$outs[[i+1L]]))

# plot a) scheme b) curves
postscript("Fig1.eps", width=6, height=6.83)
layout(1:2, heights=c(1, 3))
mar=par(mar=c(2, 0, 1, 1)+0.1)
plot(c(-1, n+1), c(-0.5, 0.5), type="n",
   xlab=NA, ylab=NA, axes=F #,
   #main="Figure 1"
)
title(xlab="(a)", line=1, cex.lab=2) # a) in bold
for (i in 1L:n) {
   # plot rectangles of height 0.6 and width 0.8
   polygon(x=c(i-0.4, i-0.4, i+0.4, i+0.4), y=c(-0.3, 0.3, 0.3, -0.3))
   # connect them
   lines(x=c(i-0.6, i-0.4), y=c(0, 0))
   # annotate them
   text(x=i, y=0, substitute(M[i], list(i=i)), adj=c(0.5, 0.5)) # above the point
}
# input step function
lines(x=c(-0.7, -0.3, -0.3, 0.1), y=c(-0.3, -0.3, 0.3, 0.3))
text(-0.6, y=-0.3, "0", pos=2) # 0 to the left of the point
text(-0.2, y=0.3, "1", pos=2)
arrows(x0=n+0.4, x1=n+0.8, y0=c(0, 0), len=0.1) # input arrow
arrows(x0=0.2, x1=0.6, y0=c(0, 0), len=0.1) # output arrow
text(n+0.8, 0, "F=1", pos=4) # pos=4 to the right of the point

par(mar=c(5, 4, 1, 1)+0.1)
matplot(t, res_pnr$sim, t="l",
   #main="Label kinetics",
   xlab="Time (s)", col=1, lt=1, ann=F)
#title(main="Label kinetics")
mtext("Label fraction", side=2, adj=0.5, line=3)
mtext("Time (s)", side=1, adj=0.5, line=2)
mtext("(b)", side=1, adj=0.42, line=4, cex=2)
points(wf, vwf, pch=21, bg="white")
text(wf, vwf, lab=1L:n, pos=3, cex=0.75) # numbers above wave front points
legend(x="bottomright", legend=sapply(1L:n, function(i) as.expression(substitute(paste(M[i], "=", v, "  ", t[i]^"*", "=", wf), list(i=i, v=sprintf("%.2f", m[i]), wf=round(wf[i], 2))))), y.intersp=1.2)
dev.off()

#------------------------------------------------------------------
# fig. 2
# Example of wave front propagation ~ cumsum
postscript("Fig2.eps", width=6, height=6.83)
set.seed(7)
n=10 # metab number
nc=3 # chain number
f=1 # flux value
m=matrix(runif(n*nc), n, nc) # metabolite pools
nu=f/m
m0=double(n) # initial values are 0
cs=apply(m[-(1:3),,drop=F]/f, 2, cumsum) # cumulated sums (excluded first three)
# shock wave front for the second metab
cs2=sapply(1:nc, function(i) log(nu[1,i]/nu[2,i])/(nu[1,i]-nu[2,i]))
# shock wave front for the third metab
cs3=cs2+sapply(1:nc, function(i) log(nu[3,i]/nu[1,i])/(nu[3,i]-nu[1,i]))
# cumulated dln (not used, just in case)
ln=apply(f/m, 2, function(v) {
   v1=head(v, -1)
   v2=tail(v, -1)
   (log(v1)-log(v2))/(v1-v2)
})
cln=apply(ln, 2, cumsum)
cs=t(cbind(cs2, cs3, t(cs)+cs3)) # add starting shock wave fronts
t=seq(0., n, len=100L)
wf=NULL # shock wave front times
for (ic in 1:nc) {
   res_pnr=chain1(nonrevpoly_model, pulsepoly1, t, m0, f, m[,ic], beta_tol=0.)
   # first derivatives
   d_pnr=lapply(1L:n, function(i) dlexp(res_pnr$outs[[i+1L]]))
   # second derivatives
   dd_pnr=lapply(1L:n, function(i) dlexp(d_pnr[[i]]))
   vdd=vapply(dd_pnr, function(item) eval_lexp(t, item), t)
   # positive-negative limits for second derivatives
   pone=apply(vdd, 2, function(v) c(which.max(v), which.min(v)))

   # find wave front positions
   # first 0 is for the first metabolite
   wf=cbind(wf, sapply(2L:n, function(i) uniroot(eval_lexp, t[pone[,i]], dd_pnr[[i]])$root))
}
par(mar=c(5, 4, 1, 1)+0.1)
matplot(wf, cs, pch=1:nc, col=1,
   ylab="Estimated LSW positions (s)",
   xlab="Real LSW positions (s)" #,
   #main="Figure 2"
)
#matplot(cln, wf, pch=1:nc, col=1)
abline(a=0, b=1)
legend("bottomright", legend=paste("Pathway", 1:nc), pch=1:nc)
dev.off()

#------------------------------------------------------------------
# fig. 3
# Two examples of stationary wave, low and high frequency
set.seed(7)
n=5 # metab number
f=1 # flux value
m=runif(n) # metabolite pools
nu=f/m
m0=double(n) # initial values are 0
t=seq(0., 2*n, len=200L)
res_wave1=chain1(nonrevpoly_model, wavepoly1, t, m0, f, m, beta_tol=0.)
res_wave2=chain1(nonrevpoly_model, wavepoly2, t, m0, f, m, beta_tol=0.)

postscript("Fig3.eps", width=6, height=6.83)
layout(1:3, heights=c(1, 3, 3))
# a) pathway scheme
par(mar=c(2, 0, 1, 1)+0.1)
plot(c(-1, n+1), c(-0.5, 0.5), type="n",
   xlab=NA, ylab=NA, axes=F #,
   #main="Figure 3"
)
title(xlab="(a)", line=1, cex.lab=2, adj=0.53) # a) in bold
for (i in 1L:n) {
   # plot rectangles of height 0.6 and width 0.8
   polygon(x=c(i-0.4, i-0.4, i+0.4, i+0.4), y=c(-0.3, 0.3, 0.3, -0.3))
   # connect them
   lines(x=c(i-0.6, i-0.4), y=c(0, 0))
   # annotate them
   text(x=i, y=0, substitute(M[i], list(i=i)), adj=c(0.5, 0.5)) # above the point
}
# input wave function
#lines(x=c(-0.7, -0.3, -0.3, 0.1), y=c(-0.3, -0.3, 0.3, 0.3))
lines(x=c(-0.7, -0.3), y=c(-0.3, -0.3))
x=seq(0, 4.5*pi, len=30)
y=-0.3+(1+cos(x+pi))*0.3
lines(x=-0.3+0.4*x/(4.5*pi), y=y)

text(-0.6, y=-0.3, "0", pos=2) # 0 to the left of the point
text(-0.2, y=0.3, "1", pos=2)

arrows(x0=n+0.4, x1=n+0.8, y0=c(0, 0), len=0.1) # input arrow
arrows(x0=0.2, x1=0.6, y0=c(0, 0), len=0.1) # output arrow
text(n+0.8, 0, "F=1", pos=4) # pos=4 to the right of the point

# b) high frequency
par(mar=c(5, 4, 0, 2)+0.1)
matplot(t, res_wave2$sim, t="l",
   col=1, ylab="Label fraction", xlab="", ylim=0:1)
title(xlab="Time (s)", line=2)
title(xlab="(b)", line=4, cex.lab=2)
legend("bottomright", lty=1:n, legend=sapply(1:n, function(i) as.expression(substitute(M[i], list(i=i)))), bg="white")

# c) low frequency
par(mar=c(5, 4, 0, 2)+0.1)
matplot(t, res_wave1$sim, t="l",
   col=1, ylab="Label fraction", xlab="", ylim=0:1)
title(xlab="Time (s)", line=2)
title(xlab="(c)", line=4, cex.lab=2)
legend("bottomright", lty=1:n, legend=sapply(1:n, function(i) as.expression(substitute(M[i], list(i=i)))), bg="white")
dev.off()

#------------------------------------------------------------------
# fig. 4
# Two examples of period pulses, low and high frequency
set.seed(7)
n=5 # metab number
f=1 # flux value
m=runif(n) # metabolite pools
nu=f/m
m0=double(n) # initial values are 0
t=seq(0., 2*n, len=200L)
t1=0.5
t2=t1
res_ppnr1=chain_pp(t1, t2, t, nonrevpoly_model, pulsepoly1, pulsepoly0, length(m), f, m)
t1=1
t2=t1
res_ppnr2=chain_pp(t1, t2, t, nonrevpoly_model, pulsepoly1, pulsepoly0, length(m), f, m)

postscript("Fig4.eps", width=6, height=6.83)
layout(1:3, heights=c(1, 3, 3))
# a) pathway scheme
par(mar=c(2, 0, 1, 1.1)+0.1)
plot(c(-1, n+1), c(-0.5, 0.5), type="n",
   xlab=NA, ylab=NA, axes=F #,
   #main="Figure 4"
)
title(xlab="(a)", line=1, cex.lab=2, adj=0.53) # a) in bold
for (i in 1L:n) {
   # plot rectangles of height 0.6 and width 0.8
   polygon(x=c(i-0.4, i-0.4, i+0.4, i+0.4), y=c(-0.3, 0.3, 0.3, -0.3))
   # connect them
   lines(x=c(i-0.6, i-0.4), y=c(0, 0))
   # annotate them
   text(x=i, y=0, substitute(M[i], list(i=i)), adj=c(0.5, 0.5)) # above the point
}
# input period pulses function
#lines(x=c(-0.7, -0.3, -0.3, 0.1), y=c(-0.3, -0.3, 0.3, 0.3))
lines(x=c(-0.7, -0.3), y=c(-0.3, -0.3))
x=seq(0, 0.4, len=100)
T=0.4/2
y=-0.3+(x%%T < T/2)*0.6
lines(x=-0.3+x, y=y)
lines(x=c(-0.3, -0.3), y=c(-0.3, 0.3))

text(-0.61, y=-0.3, "0", pos=2) # 0 to the left of the point
text(-0.21, y=0.3, "1", pos=2)

arrows(x0=n+0.4, x1=n+0.8, y0=c(0, 0), len=0.1) # input arrow
arrows(x0=0.2, x1=0.6, y0=c(0, 0), len=0.1) # output arrow
text(n+0.8, 0, "F=1", pos=4) # pos=4 to the right of the point

# b) high frequency
par(mar=c(5, 4, 0, 2)+0.1)
matplot(t, res_ppnr1$sim, t="l",
   col=1, ylab="Label fraction", xlab="", ylim=0:1)
title(xlab="Time (s)", line=2)
title(xlab="(b)", line=4, cex.lab=2)
legend("bottomright", lty=1:n, legend=sapply(1:n, function(i) as.expression(substitute(M[i], list(i=i)))), bg="white")

# c) low frequency
par(mar=c(5, 4, 0, 2)+0.1)
matplot(t, res_ppnr2$sim, t="l",
   col=1, ylab="Label fraction", xlab="", ylim=0:1)
title(xlab="Time (s)", line=2)
title(xlab="(c)", line=4, cex.lab=2)
legend("bottomright", lty=1:n, legend=sapply(1:n, function(i) as.expression(substitute(M[i], list(i=i)))), bg="white")
dev.off()

#------------------------------------------------------------------
# fig. 5
# E.coli network in RPP (rectangular periodic pulses) labelling
library(Matrix)
library(nnls)
library(deSolve)
library(numDeriv)

source("opt_cumo_tools.R")
source("nlsic.R")

# basic variables
nsub=30 # number of coarse samples per period
refine=4 # how many times to refine a coarse grid
t1=0.5
t2=t1
t12=t1+t2
maxt=10.
t=seq(0., maxt, len=(maxt/t12)*nsub*refine+1)
dubpi=2*pi
omega=dubpi/(t12)
nb_period=1 # length of time interval in full period units for wave fitting
i=head(which(t>=max(t)-nb_period*(t1+t2)), -1) # exclude last point for periodicity
isub=i[seq(1, length(i), by=refine)] # regular subsampling
ti=t[isub]

# prepare matrix, source term and so on
# labargs - environment with parameters needed for labelling calculations
# param - vector of free fluxes and pools
load("Ecoli.RData") # read param and labrags

for (item in ls(labargs)) {
   assign(item, labargs[[item]])
}

invpool=1./pool
names(invpool)=sub("^p[cf]:", "", names(pool))
x1=c(1., xi)
fwrv=param2fl(param, labargs)$fwrv
lAb=fwrv2Abr(fwrv, spa[[1L]], x1, nm_list$x[1L:nb_f$x[1L]], getb=T)
a=lAb$A
s1=as.double(-lAb$b)
nm_cumo=colnames(a)
cumomet=unlist(strsplit(nm_cumo, ":"))
cumomet=cumomet[seq(1, length(cumomet), by=2)]
met=unique(cumomet)
nm_list$cumomet=cumomet
nm_list$met=met
labargs$nm_list=nm_list
labargs$nm=labargs$nm_list

# preparing index matrix for derivation by invm
ir2poolf=matrix(0., nrow=nrow(a), ncol=2)
tmp=lapply(iseq(nb_f$nb_poolf), function(i) {
   ir=which(substring(nm_list$poolf[i], 4L)==cumomet)
   ir2poolf[ir,] <<- cbind(ir,i)
   return(invisible())
})
nb_f$ir2poolf=ir2poolf
labargs$nb_f=nb_f

# measurement matrix for real MS data
# get list of observable metabs+fragments
ometfrag=unique(sapply(strsplit(nm_list$measmat, ":"), function(v) join(":", v[2:3])))
# transform carbon list in short notation 1,2,3 => 1~3
ometfsh=sapply(ometfrag, function(item) {
   spl=strsplit(item, ",")[[1]]
   join("", spl[1], "~", spl[length(spl)])
})

# observable metabolites
omet=unique(sapply(strsplit(ometfrag, ":"), function(v) v[1]))

# averaging matrix over each observed metabolite fragment
avm=matrix(0., nrow=length(ometfrag), ncol=nrow(a))
tmp=lapply(seq(along=ometfrag), function(imf) {
   metf=strsplit(ometfrag[imf], ":")[[1]]
   m=metf[1]
   frag=as.integer(strsplit(metf[2], ",")[[1]])
   icumo=2^(clen[m]-frag)
   i=match(paste(m, icumo, sep=":"), nm_cumo)
   avm[imf,i]<<-1/length(i)
})
dimnames(avm)=list(ometfsh, nm_cumo)

invm=invpool[cumomet]
a=a*invm
s1=s1*invm
inz=which(s1!=0.)
m0=double(nrow(a))
in_mat=list(apoly=array(s1[inz], dim=c(1L, 1L, length(inz))), beta=0., i=inz)
in_mat0=list(apoly=array(0., dim=c(1L, 1L, 1L)), beta=0., i=1)

# simulate experimental data by ODE
system.time(res_ppnet <- sys_ode_pp(t1, t2, t, sys_ode, in_mat, in_mat0, a))

# get data on a regular time grid
i=match(t, res_ppnet$t)
data=res_ppnet$lab[i,]%*%t(avm)
rownames(data)=round(res_ppnet$t[i], 3)
#save(data, file="ecoli_ode.RData")

# add "experimental" noise
set.seed(7)
sd_exp=0.01 # experimental noise SD
data[]=data[]+rnorm(length(data), sd=sd_exp)
# cut to 0..1
data[data[]<0.]=0.
data[data[]>1.]=1.
#save(data, file="ecoli_ode_noise.RData")

# get Fourier coefs to fit -> coefs_sub ("sub" as subsampled)
p=c(a0=0.5, b1c=0.5, b1s=0.)
coefs_sub=vapply(1L:ncol(data), function(im) {
   y=data[isub,im]
   ti=t[isub]
   # fourier fitting
   fourfit=nlsic(p, resid_fourier1, u=NULL, co=NULL, control=list(trace=1, ci=list(report=F)), e=NULL, eco=NULL, flsi=lsi_ln,
      ti, omega, y
   )
   fourfit$par
}, double(3))
colnames(coefs_sub)=ometfrag
#ldata=c(coefs_sub[2L,], coefs_sub[4L,])-1i*c(coefs_sub[3L,], coefs_sub[5L,])
ldata=coefs_sub[2L,]-1i*coefs_sub[3L,]

# coefs for periodic input labeling
y=(ti%%t12 < t1)+0
coefs_upt=nlsic(p, resid_fourier1, u=NULL, co=NULL, control=list(trace=1, ci=list(report=F)), e=NULL, eco=NULL, flsi=lsi_ln, ti, omega, y)$par
nm_pf=grep("^pf:", names(param), v=T)
param[nm_pf]=1./param[nm_pf] # variable change
#aupt=coefs_upt["b1"]*exp(1i*coefs_upt["phi1"])
aupt=c(coefs_upt["b1c"], -coefs_upt["b1s"])
names(aupt)=c("ain1r", "ain1i")
param=c(aupt, param)

# minimize just ain and fluxes
# inequalities: all fluxes, net and xch >= 1.e-7
ipar=1:(2+nb_f$nb_ff)
u=diag(1., length(ipar))[-(1:2),,drop=F]
co=rep(1.e-7, nb_f$nb_ff)
# ineq: xch <= 0.99
ix=grep("^f\\.x\\.", nm_list$ff)+2
ux=diag(-1., length(ipar))[ix, ,drop=F]
u=rbind(u, ux)
co=c(co, rep(-0.99, length(ix)))
# ineq: net <= 10
ine=grep("^f\\.n\\.", nm_list$ff)+2
un=diag(-1., length(ipar))[ine, ,drop=F]
u=rbind(u, un)
co=c(co, rep(-10, length(ine)))

# random starting point
set.seed(7)
rpar=param[ipar]
rpar[-(1:2)]=rnorm(rpar[-(1:2)]) # we don't randomize first two params as we can have a good gess for them
if (FALSE) {
   # check that analytical jacobian is in a good agreement with the numerical one
   library(numDeriv)
   re=function(p) resid_flux(p, F)$res
   jn=jacobian(re, rpar)
   ja=resid_flux(rpar, T)$jacobian
   stopifnot(diff(range(ja-jn)) < 3.e-5)
}
system.time(res_flux <- nlsic(rpar, resid_flux, u, co, control=list(trace=1, errx=1.e-3, maxit=50, ci=list(report=T), history=T, monotone=T), e=NULL, eco=NULL, flsi=lsi_ln))
fnx_ref=param2fl(param[-(1L:2L)], labargs)$fallnx
fnx=param2fl(res_flux$par[-(1L:2L)], labargs)$fallnx
sd_fnx=sqrt(diag(nb_f$dfl_dffg%*%res_flux$covpar[-(1L:2L),-(1L:2L)]%mmt%nb_f$dfl_dffg))
names(sd_fnx)=rownames(nb_f$dfl_dffg)
hci_all=c(sd_fnx*(-qt((1.-res_flux$ci_p)/2., res_flux$ci_fdeg)), res_flux$hci[-(1L:2L)])

igood=which(hci_all <= 0.2)
# remove d.n.upt0 from "good" fluxes as it is too easy to estimate it right
isupt=match("d.n.upt0", names(igood), nomatch=0)
igood=if (isupt) igood[-isupt] else igood
length(igood)
nm_good=names(igood)

# how many f. and d. fluxes
nb_fnall=length(grep("^[fd]\\.", names(fnx)))

# order points by y value. We then put label one to left and one to right side.
o=order(fnx[nm_good])
x=fnx_ref[nm_good][o]
y=fnx[nm_good][o]
nm_good=names(y)
nb_good=length(y)

# untangle labels in y sens by solving an ldp problem
# ineq: diff(y) >= label height (hla)
hla=0.035
ula=diag(-1., nb_good)[-(length(y)+(-1:0)),,drop=F]
diag(ula[,-(1:2)])=1.
cla=rep(hla, nb_good-2L)
dy=ldp(ula, cla-ula%*%y)

postscript("Fig5.eps", width=6, height=6.83, paper = "special")
layout(1:2, heights=c(1, 5))
# a) pathway scheme
par(mar=c(2, 0, 1, 1.1)+0.1)
plot(c(-1, 2), c(-0.5, 0.5), type="n",
   xlab=NA, ylab=NA, axes=F #,
   #main="Figure 4"
)
title(xlab="(a)", line=1, cex.lab=2, adj=0.53) # a) in bold
# plot an ellipse representing E.coli
xc=1
yc=0
ellipse(hlaxa = 0.4, hlaxb=0.5, xc=xc, yc=yc)
# annotate them
text(x=xc, y=yc, "E.coli", adj=c(0.5, 0.5)) # above the point

# input period pulses function
#lines(x=c(-0.7, -0.3, -0.3, 0.1), y=c(-0.3, -0.3, 0.3, 0.3))
lines(x=c(-0.7, -0.3), y=c(-0.3, -0.3))
xp=seq(0, 0.4, len=100)
T=0.4/2
yp=-0.3+(xp%%T < T/2)*0.6
lines(x=-0.3+xp, y=yp)
lines(x=c(-0.3, -0.3), y=c(-0.3, 0.3))

text(-0.7, y=-0.3, "0", pos=2) # 0 to the left of the point
text(-0.3, y=0.3, "1", pos=2)

arrows(x0=0.2, x1=0.6, y0=c(0, 0), len=0.1) # input arrow
arrows(x0=xc+0.4, x1=xc+0.8, y0=0, len=0.1) # output arrow
arrows(x0=xc+0.39, x1=xc+0.8, y0=0.1, y1=0.3, len=0.1) # output arrow
arrows(x0=xc+0.39, x1=xc+0.8, y0=-0.1, y1=-0.3, len=0.1) # output arrow

# plot fluxes
par(mar=c(6, 4, 1, 1.1)+0.1)
plot(x, y,
   xlab="True fluxes", ylab="Estimated fluxes",
   asp=1, xlim=c(min(x)-0.45, max(x)+0.3), t="n" #,
   #main="Figure 5"
)
title(xlab="(b)", line=5, cex.lab=2, adj=0.53) # b) in bold
abline(a=0, b=1, lwd=0.5)
# plot CI limits
arrows(x, y-pmax(hci_all[nm_good], 0.001),
   x, y+pmax(hci_all[nm_good], 0.001),
   code=3, angle=120, length=0.07, lwd=0.5, col="grey50")
# links between labels and points
segments(x+dy-1.3*hla*rep_len(c(1,-1), nb_good), y+dy, x, y, lwd=1., lty=3, col="black")
points(x, y, pch=21, bg="white")

# label with flux names
postext=rep_len(c(2L,4L), nb_good) # labels: one to left, one to right

# make a little white space at topright neigbourhood of labels
offs=0.9
text(x+dy+0.003, y+dy+0.003, labels=nm_good, pos=postext, offset=offs, cex=0.8, col="white")
text(x+dy+0.003, y+dy+0.003, labels=nm_good, pos=postext, offset=offs, cex=0.8, col="white")
text(x+dy, y+dy, labels=nm_good, pos=postext, offset=offs, cex=0.8)
dev.off()

# embed fonts
for (f in list.files(pattern="*.eps")) {
   embed_fonts(f, outfile = paste("embed/", f, sep="", collapse=""),
      options = "-dEPSCrop")
}

# write reference and estimated fluxes in a table used in S3 File.
# complete hci for constrained fluxes by 0.
nm_c=grep("^c\\.", names(fnx), value=TRUE)
hci_dfc=c(hci_all, rep(NA, length(nm_c)))
names(hci_dfc)=c(names(hci_all), nm_c)
hci_dfc=hci_dfc[names(fnx)]
df=data.frame(true_fluxes=round(fnx_ref, 4), estimated_fluxes=round(fnx, 4), fit_ref=round(fnx-fnx_ref, 6), hci=paste("±", round(hci_dfc, 2), sep=""), identifiable=ifelse(hci_dfc <= 0.2, "yes", "no"))
write.table(file="fit_ecoli.txt", df, sep="\t", quote=FALSE)
save.image("figures.RData")
