# Supplementary material for: Theoretical Basis for Dynamic Label Propagation in Stationary Metabolic Networks under Step and Periodic Inputs
Source: PLoS One. 2015 Dec 7;10(12):e0144652. doi: 10.1371/journal.pone.0144652 (PMC4671543; doi:10.1371/journal.pone.0144652)
Supplement: S1 Software — R script with necessary data and parameters to reproduce all figures of the paper. (ZIP) [file pone.0144652.s004.zip › SupplementarySoftware/fit_ecoli.txt]

true_fluxes	estimated_fluxes	fit_ref	hci	identifiable
d.n.BM_oaa1	1e-04	0.002	0.001925	±2.21	no
d.n.BM_oaa3	1e-04	-0.5418	-0.541867	±2189.44	no
d.n.BM_oaa3_aux	0	-0.5418	-0.541767	±2190.86	no
d.n.BM_oaa4	1e-04	0	-1e-04	±2.23	no
d.n.BM_oaa4_aux	1e-04	0	-1e-04	±2.23	no
d.n.BM_oaa6a	0.0924	0.0915	-0.000962	±1.11	no
d.n.BM_oaa6b	0.0924	0.0915	-0.000962	±1.11	no
d.n.BM_oga1	0.1852	0.1852	0	±0	yes
d.n.BM_oga2	0.024	0.0235	-0.000547	±0.46	no
d.n.BM_oga2_aux	0.024	0.0235	-0.000547	±0.46	no
d.n.BM_pep1	0.0548	0.0548	0	±0	yes
d.n.BM_pep2	0.0548	0.0548	0	±0	yes
d.n.BM_pep3a	0.0273	0.0273	-1.5e-05	±0.09	yes
d.n.BM_pep3b	0.0273	0.0273	-1.5e-05	±0.09	yes
d.n.BM_pep4_aux	2e-04	2e-04	3e-05	±0.18	yes
d.n.BM_pep4a	1e-04	1e-04	1.5e-05	±0.09	yes
d.n.BM_pep4b	1e-04	1e-04	1.5e-05	±0.09	yes
d.n.BM_pga1	0.1446	0.1446	0	±0	yes
d.n.BM_pyr2	0.0361	0.0371	0.001012	±0.51	no
d.n.BM_pyr3	0.065	0.065	0	±0	yes
d.n.BM_pyr4	0.065	0.065	0	±0	yes
d.n.ana2	-3.4481	-6.5955	-3.147406	±20859634472.67	no
d.n.ana3	5.9336	6.0997	0.166198	±10378.12	no
d.n.coOut	8.8766	8.8756	-0.001012	±0.51	no
d.n.emp2	2.1622	1.6169	-0.545249	±455411603.26	no
d.n.emp3	2.1621	1.6169	-0.545149	±9412.29	no
d.n.emp4	4.3131	3.7679	-0.545149	±9412.29	no
d.n.emp5	4.1196	3.5745	-0.545149	±9412.29	no
d.n.gs1	2.3385	-0.087	-2.425536	±432.09	no
d.n.gs2	2.3385	-0.087	-2.425536	±432.09	no
d.n.ppp1	0.1814	1.8168	1.635446	±28236.88	no
d.n.ppp2	0.0586	1.1489	1.090297	±18824.59	no
d.n.ppp3	0.1228	0.6679	0.545149	±9412.29	no
d.n.ppp4	0.0019	0.547	0.545149	±9412.29	no
d.n.ppp5	0.0567	0.6019	0.545149	±9412.29	no
d.n.ppp6	0.0567	0.6019	0.545149	±9412.29	no
d.n.tca2	2.8666	2.3215	-0.545149	±9412.29	no
d.n.tca3	0.5281	2.4085	1.880387	±9840.04	no
d.n.tca4	0.3347	2.2151	1.880387	±9840.04	no
d.n.tca5a	1.3366	1.0641	-0.272574	±4706.15	no
d.n.tca5b	1.3366	1.0641	-0.272574	±4706.15	no
d.n.tca6	-0.9218	-4.0587	-3.136882	±15364.03	no
d.n.upt0	0	0	0	±0	yes
f.n.BM_oaa1_aux	0	0.5438	0.543792	±7.29	no
f.n.BM_oaa6_aux	0.1848	0.1829	-0.001925	±0.01	yes
f.n.BM_oga1_aux	0.1612	0.1618	0.000547	±0	yes
f.n.BM_pep3_aux	0.0546	0.0546	-3e-05	±0	yes
f.n.BM_pyr2_aux	0.0361	0.0371	0.001012	±0	yes
f.n.ana1	0.5557	0	-0.555673	±69437378.83	no
f.n.emp1	2.1121	0.4767	-1.635446	±93.99	no
f.n.emp6	5	3.8233	-1.17671	±48.89	no
f.n.gneo1	1e-04	0	-1e-04	±1515957.89	no
f.n.gneo2	5	6.9602	1.960172	±43.02	no
f.n.tca1	5.4967	2.526	-2.970684	±29.91	no
c.n.BM_Ac	0.2266	0.2266	0	±NA	NA
c.n.BM_F6P	0.0086	0.0086	0	±NA	NA
c.n.BM_G6P	0.0065	0.0065	0	±NA	NA
c.n.BM_GAP	0.0129	0.0129	0	±NA	NA
c.n.BM_OAA	0.0304	0.0304	0	±NA	NA
c.n.BM_OGA	0.0082	0.0082	0	±NA	NA
c.n.BM_PEP	0.0062	0.0062	0	±NA	NA
c.n.BM_PGA	0.0488	0.0488	0	±NA	NA
c.n.BM_PYR	0.0497	0.0497	0	±NA	NA
c.n.BM_R5P	0.0661	0.0661	0	±NA	NA
c.n.BM_pga1_aux	0.1446	0.1446	0	±NA	NA
c.n.BM_pyr4_aux	0.065	0.065	0	±NA	NA
c.n.upt	2.3	2.3	0	±NA	NA
c.n.uptU	2.3	2.3	0	±NA	NA
d.x.tca5a	0.945	0.1131	-0.831882	±4044.65	no
f.x.BM_oaa1	0.6965	0.744	0.047475	±0.62	no
f.x.BM_oaa3	0.4464	0.4406	-0.005768	±0.02	yes
f.x.BM_oga1	0.9779	0.3156	-0.662279	±0.86	no
f.x.BM_pga1	0.0592	0.0448	-0.014406	±0.05	yes
f.x.emp1	0.1	0.99	0.89	±196147.56	no
f.x.emp3	0	0	0	±26388782.54	no
f.x.emp4	0.6072	0	-0.607158	±29880.14	no
f.x.emp5	0.9	0.1977	-0.702334	±34.81	no
f.x.ppp2	0	0	0	±1022911.77	no
f.x.ppp3	0	0	0	±69404335.03	no
f.x.ppp4	0.5381	0.99	0.451896	±305720.33	no
f.x.ppp5	0	0	0	±110414.03	no
f.x.ppp6	0.8434	0	-0.843358	±317860.86	no
f.x.tca5b	0.945	0.1131	-0.831882	±13.46	no
f.x.tca6	0.1	0	-0.1	±152.06	no
c.x.BM_Ac	0	0	0	±NA	NA
c.x.BM_F6P	0	0	0	±NA	NA
c.x.BM_G6P	0	0	0	±NA	NA
c.x.BM_GAP	0	0	0	±NA	NA
c.x.BM_OAA	0	0	0	±NA	NA
c.x.BM_OGA	0	0	0	±NA	NA
c.x.BM_PEP	0	0	0	±NA	NA
c.x.BM_PGA	0	0	0	±NA	NA
c.x.BM_PYR	0	0	0	±NA	NA
c.x.BM_R5P	0	0	0	±NA	NA
c.x.BM_oaa1_aux	0	0	0	±NA	NA
c.x.BM_oaa3_aux	0	0	0	±NA	NA
c.x.BM_oaa4	0	0	0	±NA	NA
c.x.BM_oaa4_aux	0	0	0	±NA	NA
c.x.BM_oaa6_aux	0	0	0	±NA	NA
c.x.BM_oaa6a	0	0	0	±NA	NA
c.x.BM_oaa6b	0	0	0	±NA	NA
c.x.BM_oga1_aux	0	0	0	±NA	NA
c.x.BM_oga2	0	0	0	±NA	NA
c.x.BM_oga2_aux	0	0	0	±NA	NA
c.x.BM_pep1	0	0	0	±NA	NA
c.x.BM_pep2	0	0	0	±NA	NA
c.x.BM_pep3_aux	0	0	0	±NA	NA
c.x.BM_pep3a	0	0	0	±NA	NA
c.x.BM_pep3b	0	0	0	±NA	NA
c.x.BM_pep4_aux	0	0	0	±NA	NA
c.x.BM_pep4a	0	0	0	±NA	NA
c.x.BM_pep4b	0	0	0	±NA	NA
c.x.BM_pga1_aux	0	0	0	±NA	NA
c.x.BM_pyr2	0	0	0	±NA	NA
c.x.BM_pyr2_aux	0	0	0	±NA	NA
c.x.BM_pyr3	0	0	0	±NA	NA
c.x.BM_pyr4	0	0	0	±NA	NA
c.x.BM_pyr4_aux	0	0	0	±NA	NA
c.x.ana1	0	0	0	±NA	NA
c.x.ana2	0	0	0	±NA	NA
c.x.ana3	0	0	0	±NA	NA
c.x.coOut	0	0	0	±NA	NA
c.x.emp2	0	0	0	±NA	NA
c.x.emp6	0	0	0	±NA	NA
c.x.gneo1	0	0	0	±NA	NA
c.x.gneo2	0	0	0	±NA	NA
c.x.gs1	0	0	0	±NA	NA
c.x.gs2	0	0	0	±NA	NA
c.x.ppp1	0	0	0	±NA	NA
c.x.tca1	0	0	0	±NA	NA
c.x.tca2	0	0	0	±NA	NA
c.x.tca3	0	0	0	±NA	NA
c.x.tca4	0	0	0	±NA	NA
c.x.upt	0	0	0	±NA	NA
c.x.upt0	0	0	0	±NA	NA
c.x.uptU	0	0	0	±NA	NA
