# Supplementary material for: Theoretical Basis for Dynamic Label Propagation in Stationary Metabolic Networks under Step and Periodic Inputs
Source: PLoS One. 2015 Dec 7;10(12):e0144652. doi: 10.1371/journal.pone.0144652 (PMC4671543; doi:10.1371/journal.pone.0144652)
Supplement: S1 Software — R script with necessary data and parameters to reproduce all figures of the paper. (ZIP) [file pone.0144652.s004.zip › SupplementarySoftware/labprop.inc.R]

lin_exp=function(m0, lambda, in_exp) {
   # model of labeling evolution inside of one metabolite in linear
   # non reversible chain.
   # Parameters:
   # m0 - initial labeling state in the moment t=0
   # lamba - Flux/M for this metabolite (must be scalar)
   # in_exp - a linear combination of exponentials given as a list.
   # It is composed of following vectors:
   #   * beta - exponential powers sum(a_k*exp(beta_k*t)) (can be complexe)
   #   * a - amplitude in a*exp(...), can be complexe
   # Return:
   # an updated in_exp list
   out=in_exp
   out$a=out$a*(lambda/(lambda+out$beta))
   out$a=c(out$a, m0-sum(out$a))
   out$beta=c(out$beta, -lambda)
   return(out)
}
# in_exp=list(a=1, beta=0)
# lin_exp(0, 2, in_exp) must be structurally identical to 1-exp(-2*t)

linpoly_exp=function(m0, lambda, in_exp, beta_tol=1.e-2, np=4L) {
   # model of labeling evolution inside of one metabolite in linear
   # non reversible chain.
   # Parameters:
   # m0 - initial labeling state in the moment t=0
   # lamba - Flux/M for this metabolite (must be scalar)
   # in_exp - a linear combination of exponentials given as a list.
   # It is composed of following vectors:
   #   * beta - exponential powers sum(poly(t;a_k)*exp(beta_k*t)) (can be complexe)
   #   * apoly - a matrix of polynomial coefficients in expressions
   #     In exp(beta_k*t)*(b_0 + ... + b_n*t^n/n!), vector b is a k-th column
   #     of the matrix apoly. Number of columns is equal to number betas
   # Return:
   # an updated in_exp list
   # NB. exponents are considered the same if they differ by less or equal
   # than beta_tol. A polynom corresponding to almost the same beta in in_exp
   # is updated by taylor series of exp(delta_lambda*t) of length np.
   out=in_exp
   beta=out$beta
   alpha=lambda+beta
   a=out$apoly
   # detect repeated exponents
   isame=which(abs(alpha) <= beta_tol)
   if (length(isame) > 0L) {
      # update by Taylor series and sum up in a single entry in apoly
      for (iis in isame) {
         dlam=alpha[iis]
         if (abs(dlam) > 1.e-14) {
            # dlam is not 0 so may be we need update
            pdlam=dlam^((1L:np)-1L)
            v=a[,iis]
            i=abs(v) > 1.e-14
            maxp=if (any(i)) max(which(i)) else 0
            if (maxp == 0L) {
               # a polynom to update is zero => nothing to do
               next
            }
            v=v[1L:maxp]
            pro=(pdlam%o%v)*
               outer((1L:np)-1L, (1L:maxp)-1L, function(i,j) choose(i+j, i))
            prola=matrix(0., nrow=np, ncol=maxp+np-1L)
            ij=outer(1L:np, 1L:maxp, function(i,j) 1L+(i-1L)*(np+1L)+(j-1L)*np)
            prola[c(ij)]=pro
            pro=c(colSums(prola))
            maxp=length(pro)
            if (maxp > nrow(a)) {
               # extend a for pro
               anew=matrix(0., nrow=maxp, ncol=ncol(a))
               anew[1L:nrow(a), 1L:ncol(a)]=a
               a=anew
            }
            a[1L:maxp,iis]=pro
         }
      }
      if (length(isame) > 1L) {
         # sum up in the first isame
         a[,isame[1L]]=rowSums(a[,isame,drop=F])
         a=a[,-isame[-1L]]
         beta=beta[-isame[-1L]]
         isame=isame[1L]
      }
      beta[isame]=-lambda
      out=list(beta=beta, apoly=a)
   }
   # update same beta
   # imy is index of this lambda
   if (length(isame) != 0) {
      v=a[,isame]
      i=abs(v) > 1.e-14
      maxp=if (any(i)) max(which(i)) else 0
      if (maxp == nrow(a)) {
         # make room for a new term
         a=rbind(a, 0.)
      }
      # a[1, isame] is calculated later
      a[1L+1L:maxp, isame]=out$apoly[1L:maxp, isame, drop=F]*lambda
      inotsame=(1L:ncol(a))[-isame]
      imy=isame
   } else {
      inotsame=iseq(ncol(a))
      imy=ncol(a)+1L
   }
   # update other betas
   if (length(inotsame) > 0) {
      if (nrow(a)==1L) {
         # simplified update
         a[1L,inotsame]=a[1L,inotsame]*(lambda/alpha[inotsame])
      } else {
         # matrix (-alpha)^i i=0,n -> malpi
         malpi=t(vander(-alpha[inotsame], nrow(a)))
         # auxiliary apoly
         auxa=a[,inotsame,drop=F]/malpi
         nr=nrow(auxa)
         cauxa=apply(auxa[nr:1L,,drop=F], 2, cumsum)
         dim(cauxa)=dim(auxa)
         cauxa=cauxa[nr:1L,,drop=F]
         a[,inotsame]=a[,inotsame]-(cauxa*malpi)%mrv%(out$beta[inotsame]/alpha[inotsame])
         if (nrow(a) > 1L) {
            a[-nrow(a),inotsame]=a[-nrow(a),inotsame]+(cauxa[-1,,drop=F]*malpi[-nrow(a),])
         }
      }
   }
   # add if needed new beta
   if (length(isame) == 0) {
      a=cbind(a, 0.)
      out$beta=c(out$beta, -lambda)
   }
   if (ncol(a) > 1L) {
      a[1L,imy]=-sum(a[1L,-imy])+m0
   } else {
      a[1L,imy]=m0
   }
   
   out$apoly=a
   return(out)
}
# test
# 1. for a chain composed of the same M, apoly must be powers of lambda going from 0 to length(M)-1
# 2. for a chain composed of all different M, first row of apoly must coinside
#    with a of lin_exp()


poly_exp=function(t, in_exp) {
   # evaluate (b_0+...+b_n*t^n/n!)*exp(beta*t) in time(s) t
   # for a series of betas
   # coeffs b and beta are read from a list in_exp (cf comments in linpoly_exp)
   
   # vandermond of times (power increases along a row, from column to column)
   n=nrow(in_exp$apoly)
   tv=vander(t, n)%mrv%(1./cumprod(c(1, iseq(n-1))))
   res=rowSums((tv%*%in_exp$apoly)*exp(t%o%in_exp$beta))
   return(res)
}
eval_lexp=function(t, list_exp) {
   # t - time (scalar or vector) where labeling has to be evaluated
   # by a linear combination of exponentials (may be with polynomyals)
   # described by list_exp structure (cf lin_exp() and linpoly_exp() comments)
   di=dim(list_exp$apoly)
   if (length(di)==2L) {
      # apoly is a matrix
      return(poly_exp(t, list_exp))
   } else if (length(di)==3L) {
      # apoly is a 3D array
      a=list_exp$apoly
      ndim=dim(a)
      np=ndim[1L]
      nb=ndim[2L]
      nlab=ndim[3L]
      if (nb==1L && list_exp$beta[1L]==0.) {
         # particular case of constant
         return(rep(a, each=length(t)))
      }
      res=c(adot(vander(t, np)%mrv%(1./cumprod(c(1, iseq(np-1)))), a))*c(exp(t%o%list_exp$beta))
      dim(res)=c(length(t), nb, nlab)
      res=colSums(aperm(res, c(2L, 1L, 3L)))
      return(res)
   } else {
      if (F) {
         # trying to increase the precision by reordering sum
         # => not really useful, as the result changes but is still unstable
         nt=length(t)
         nb=length(list_exp$beta)
         imid=floor(nb/2)
         irlh=rev(iseq(imid)) # revers low half indexes (rouhgly negative values starting from lowest abs)
         ihh=(imid+1L):nb # high half (rouhgly positive values in increasing abs)
         res=list_exp$a*exp(list_exp$beta%o%t)
         res=sapply(1L:nt, function(i) {v=res[,i]; o=order(v); sum(v[o[irlh]])+sum(v[o[ihh]])})
         return(res)
      }
      if (F) {
         # trying the sum with high precision
         # => high precision just on the sum is not usefull
         nt=length(t)
         res=list_exp$a*exp(list_exp$beta%o%t)
         res=sapply(1L:nt, function(i) {v=mpfr(res[,i], 128L); as.numeric(sum(v))})
         return(res)
      }
      return(colSums(list_exp$a*exp(list_exp$beta%o%t)))
   }
}
chain1=function(model, out0, ...) {
   # simulate experiment with a function model()
   # wich is started once with a signal in out0
   # Params in ... are passed as is to model(out0, ...)
   # Return:
   # result of model() call
   return(model(out0, ...))
}
chain_wave=function(model, out0, ...) {
   # input signal is 0.5-0.5*cos(2*pi*t/period)
   return(append(model(out0, ...)))
}
chain_pp=function(t1, t2, t, model, out1, out2, n, ...) {
   # (PP) periodic pulses
   # t1 is time of labeled input (scalar), t2 -- unlabeled (scalar)
   # out1 and out2 are starting exponential lists for first and second
   # labeling interval respectively.
   # n is the length of metabolic chain
   # all metabs are supposed to be unlabeled at t=0

   # t12 is a full period=t1+t2
   t12=t1+t2
   # detect intervals in wich individual pulses are simulated
   intvls=ceiling(max(t)/t12)
   restot=list()
   labs=NULL
   for (intv in 1L:intvls) {
   #browser()
      start_ti=(intv-1)*t12
      it1=which(t >= start_ti & t < start_ti+t1)
      it2=which(t >= start_ti+t1 & t < start_ti+t12)
      if (intv == intvls) {
         # include the last point in the second half interval
         it2=which(t >= start_ti+t1 & t <= start_ti+t12)
      }
      if (intv==1) {
         # starting labeling is 0
         init1=double(n) # all labeling are zero
      } else {
         # starting labeling are coming from previous t2
         init1=sapply(res$outs[-1], function(item) eval_lexp(t2, item))
      }
      # calculate labeling in the first half period t1
      res=model(out1, t[it1]-start_ti, init1, ...)
      res$t=t[it1]
      restot=append(restot, list(res))
      labs=rbind(labs, res$sim)

      # starting labeling at the the end of t1
      init2=sapply(res$outs[-1], function(item) eval_lexp(t1, item))
      res=model(out2, t[it2]-start_ti-t1, init2, ...)
      res$t=t[it2]
      restot=append(restot, list(res))
      labs=rbind(labs, res$sim)
   }
   return(append(restot, list(t1=t1, t2=t2, t=t, sim=labs)))
}
sys_ode_pp=function(t1, t2, t, model, in1, in2, a, ...) {
   # (PP) periodic pulses in a network simulated by ODE
   # t1 is time of labeled input (scalar), t2 -- unlabeled (scalar)
   # in1 and in2 are starting exponential lists for first and second
   # labeling interval respectively.
   # a is the matrix of labeling balance in a metabolic network
   # all metabs are supposed to be unlabeled at t=0
   # model is like sys_ode(), e.g.
   # sys_ode(t, m0, a, in_mat)
   # based on chain_pp()

   n=ncol(a)
   # t12 is a full period=t1+t2
   t12=t1+t2
   # detect intervals in wich individual pulses are simulated
   intvls=ceiling(max(t)/t12)
   restot=list()
   labs=NULL
   actt=NULL # actual time moments, may be diff from t as we include t1,t2 moments
   for (intv in 1L:intvls) {
   #browser()
      start_ti=(intv-1)*t12
      it1=which(t >= start_ti & t < start_ti+t1)
      it2=which(t >= start_ti+t1 & t < start_ti+t12)
      # include the the first and last points
      ti1=t[it1]-start_ti
      if (ti1[1L] > 1.e-10) {
         ti1=c(0., ti1)
      }
      if (t1-tail(ti1, 1L) > 1.e-10) {
         ti1=c(ti1, t1)
      }
      ti2=t[it2]-(start_ti+t1)
      if (ti2[1L] > 1.e-10) {
         ti2=c(0., ti2)
      }
      if (t2-tail(ti2, 1L) > 1.e-10) {
         ti2=c(ti2, t2)
      }
      if (intv==1) {
         # starting labeling is 0
         init1=double(n) # all labeling are zero
      } else {
         # starting labeling are coming from previous interval t2
         init1=res[nrow(res),-1L]
      }
      # calculate labeling in the first half period t1
      res=model(ti1, init1, a, in1, ...)
      restot=append(restot, list(res))
      labs=rbind(labs, res[,-1L,drop=F])
      actt=c(actt, res[,1L]+start_ti)

      # starting labeling at the the end of t1
      init2=res[nrow(res),-1L]
      res=model(ti2, init2, a, in2, ...)
      restot=append(restot, list(res))
      labs=rbind(labs, res[,-1L,drop=F])
      actt=c(actt, res[,1L]+(start_ti+t1))
   }
   return(append(restot, list(t1=t1, t2=t2, t=actt, lab=labs)))
}
# models: non rev; rev box; side box;
nonrev_model=function(out0, t, m0, f, m) {
   n=length(m)
   outs=list(out0)
   for (i in 1L:n) {
      outs=append(outs, list(lin_exp(m0[i], f/m[i], outs[[i]])))
   }
   lab=vapply(1L+1L:n, function(i) eval_lexp(t, outs[[i]]), t) # get labeling of every metabolite
   dim(lab)=c(length(t), n)
   return(list(t=t, sim=lab, outs=outs))
}
nonrev_model_expl=function(out0, t, m0, f, m) {
   # explicite solution for pulse labeling in a linear non reversible chain.
   # The solution is given by explicite formulas. out0 and m0 are not used.
   # Other pamrams and returned value are the same as in nonrev_model.
   n=length(m)
   lam=f/m
   cro=outer(lam, lam, function(l1, l2) l1/(l1-l2))
   diag(cro)=1.
   a=apply(cro, 2L, cumprod)
   dim(a)=c(n , n)
   outs=lapply(1L:n, function(i) list(beta=c(0., -lam[1L:i]), a=c(1., -a[i, 1L:i])))
   outs=append(list(list(beta=0, a=1)), outs)
   lab=vapply(outs[-1], function(item) eval_lexp(t, item), t) # get labeling of every metabolite
   dim(lab)=c(length(t), n)
   return(list(t=t, sim=lab, outs=outs))
}

nonrevpoly_model=function(out0, t, m0, f, m, beta_tol=1.e-7, np=2) {
   # admit same m and therefor polynomials (cf. linpoly_exp())
   n=length(m)
   outs=list(out0)
   for (i in 1L:n) {
      outs=append(outs, list(linpoly_exp(m0[i], f/m[i], outs[[i]], beta_tol, np)))
   }
   # get labeling of every metabolite
   lab=vapply(outs[-1], function(item) Re(eval_lexp(t, item)), t)
   dim(lab)=c(length(t), n)
   return(list(t=t, sim=lab, outs=outs))
}
start_coswave=function(mean, amplitude, omega, phi) {
   # construct exp-list describing a starting labeling wave
   # mean+amplitude*cos(omega*t+phi)
   ha=amplitude/2.
   return(list(a=c(mean, ha, ha), beta=c(0., 1i*omega, -1i*omega)))
}
exp2poly=function(explist) {
   # transform explist of all different exponentials to
   # exppoly list like in linpoly_exp()
   out=list()
   out$beta=explist$beta
   out$apoly=t(explist$a)
   stopifnot(ncol(out$apoly)==length(out$beta))
   return(out)
}
# for ode by numerical integration
lderiv=function(t, y, params) {
   a=params[["a"]] # matrix
   in_mat=params[["in_mat"]] # source term
   s=double(nrow(a))
   if (length(in_mat$beta)==1L && in_mat$beta==0.) {
      s[in_mat$i]=in_mat$apoly
   } else {
      s[in_mat$i]=eval_lexp(t, in_mat)
   }
   return(list(Re(as.numeric(a%*%y)+s)))
}
jacob=function(t, y, p) {
   p[["a"]]
}
sys_ode=function(t, m0, a, in_mat) {
   # solve numericaly (pkg deSolve) a linear system l'=a*l+s
   # over time moments t with initial conditions in a vector m0.
   # The source term s is given by exponential-polynomyal structure in_mat
   # return the result of ode() call
   res=ode(m0, t, lderiv, list(a=a, in_mat=in_mat), jacfunc=jacob)
   return(res)
}
dlexp=function(lexp) {
   # Derivate a polynom*exp linear combination given by lexp structure
   # Return a structure similar to lexp
   di=dim(lexp$apoly)
   stopifnot(di[2L]==length(lexp$beta))
   np=di[1L]
   if (length(di)==2L) {
      apoly=lexp$apoly
      lexp$apoly=apoly%mrv%lexp$beta
      if (np > 1L) {
         lexp$apoly[1L:(np-1L),]=lexp$apoly[1L:(np-1L),]+apoly[2L:np,]
      }
   } else if (length(di)==3L) {
      apoly=lexp$apoly
      lexp$apoly=apoly*rep(lexp$beta, each=np)
      if (np > 1L) {
         lexp$apoly[1L:(np-1L),,]=lexp$apoly[1L:(np-1L),,]+apoly[2L:np,,]
      }
   } else {
      stop("lexp$apoly must be a matrix or a 3D array")
   }
   return(lexp)
}
sim_wave1=function(param, labargs, omega, ldata, avm) {
   # Calculate simulated measurement (to be fitted to ldata)
   # param is composed of ain1r, ain1i, free fluxes and inv(free_metab)
   # Return a list with fields sim (a complex vector of the same dimension as ldata)
   # fall (a list of all fluxes returnded by param2fl) and many others.
   
   # make the content of labargs available
   for (item in ls(labargs)) {
      assign(item, labargs[[item]])
   }
   
   # calculate fwd-rev fluxes
   fall=param2fl(param[-(1:2)], labargs)
   fwrv=fall$fwrv
   # prepare invm vector
   invpool=1./pool
   nm_pf=nm$poolf
   invpool[nm_pf]=param[nm_pf] # param is 1/pool
   names(invpool)=sub("^p.?:", "", names(pool))
   invm=invpool[nm$cumomet]
   xi1=c(1., xi)
   lAb=fwrv2Abr(fwrv, spAb[[1L]], xi1, nm$x[1:nb_f$x[1]], getb=T)
   a=invm*lAb$A
   # transform s1 to wave coefs
   s1=invm*as.double(-lAb$b)
   qaom1=qr(as.matrix(a)-diag(1i*omega, ncol(a)), LAPACK=T)
   ls1=solve(qaom1, -s1)
   lx1=ls1*(param["ain1r"]+1i*param["ain1i"])
   l=avm%*%lx1
   return(list(sim=l, fall=fall, xi1=xi1, qaom1=qaom1, invm=invm, ls1=ls1, lx1=lx1, a=a, s1=s1))
}
resid_wave1=function(param, cjac, labargs, omega, ldata, avm) {
   # Calculate residual vector, i.e. diff between simulated measurement and ldata
   # param is composed of harmonic1, free fluxes and inv(free_metab)
   # Return a list with fields: res, jacobian, sim

   # make the content of labargs available
   for (item in ls(labargs)) {
      assign(item, labargs[[item]])
   }
   lsim=sim_wave1(param, labargs, omega, ldata, avm)
   sim=lsim$sim
   res=sim-ldata
   if (cjac) {
      # calculate jacobian
      # derive by free fluxes
      fall=lsim$fall
      ze=double(length(lsim$xi1))
      j_1re=fx2jr(fall$fwrv, spAb[[1L]], nb_f, c(ze, Re(lsim$lx1)))
      j_1im=fx2jr(fall$fwrv, spAb[[1L]], nb_f, c(ze, Im(lsim$lx1)))
      mdf_dffp=as.matrix(-df_dffp(param[-(1:2)], fall$flnx, nb_f, nm))
      rhs1=lsim$invm*((as.matrix(j_1re$a_fx)+1i*as.matrix(j_1im$a_fx))%*%mdf_dffp)
      # derive by invm
      r_pf1=matrix(0., nrow=nrow(rhs1), ncol=nb_f$nb_poolf)
      r_pf1[nb_f$ir2poolf]=(-1i*omega)*lsim$lx1/lsim$invm
      # derivation by param[1:4] is plain lsim$ls1
      
      rhs1=cBind(rhs1, r_pf1)
      # find dl/dp
      l_p1=cBind(lsim$ls1, 1i*lsim$ls1, solve(lsim$qaom1, rhs1))
      #jacobian=l_p
      jacobian1=avm%*%l_p1
      jacobian=rBind(Re(jacobian1), Im(jacobian1))
   } else {
      jacobian=l_p1=NULL
   }
   return(list(res=c(Re(res), Im(res)), jacobian=jacobian, sim=sim, rsim=lsim, l_p1=l_p1))
}
resid_fourier1=function(p, cjac=F, t, omega, data) {
   sim=NULL
   with(as.list(p), {
      sim <<- a0+b1c*cos(omega*t)+b1s*sin(omega*t)
   })
   return(list(res=sim-data, sim=sim))
}
resid_flux=function(p, cjac=F) {
   #cjac=F # use only numeric derivation
   ipar=1:(2+nb_f$nb_ff)
   param[ipar]=p
   resid=resid_wave1(param, cjac, labargs, omega, ldata, avm)
   lsim=resid$rsim
   if (cjac) {
      jac=resid$jacobian[, ipar, drop=F]
   } else {
      jac=NULL
   }
   return(list(res=resid$res, jacobian=jac, sim=lsim$sim, rsim=lsim, retres=resid))
}
sim_pulse=function(param, cjac=F, data, t, m0, in_mat, avm, labargs) {
   # residual for a simple pulse simulated by an ode solver
   
   # make the content of labargs available
   for (item in ls(labargs)) {
      assign(item, labargs[[item]])
   }
   fall=param2fl(param, labargs)
   fwrv=fall$fwrv
   # prepare invm vector
   invpool=1./pool
   nm_pf=nm$poolf
   invpool[nm_pf]=param[nm_pf] # param is 1/pool
   names(invpool)=sub("^p.?:", "", names(pool))
   invm=invpool[nm$cumomet]
   xi1=c(1., xi)
   a=invm*fwrv2Abr(fwrv, spAb[[1L]], xi1, nm$x[1:nb_f$x[1]], getb=F)$A

   lsim<-sys_ode(t, m0, a, in_mat)
   sim=lsim[,-1,drop=F]%mmt%avm
   stopifnot(all(!is.na(sim)))
   return(list(sim=sim, t=lsim[,1], a=a, invm=invm))
}
resid_pflux=function(p, cjac=F) {
   ipar=1:nb_f$nb_ff
   param[ipar]=p
   lsim=sim_pulse(param, cjac, data, t, m0, in_mat, avm, labargs)
   return(list(res=lsim$sim-data, sim=lsim$sim, retsim=lsim))
}
iseq=function(n) seq.int(1, n, len=if (n>0) n else 0)
`%mrv%`<-function(m, v) {
   # multiply each row of m by a vector v term by term
   # length(v) must be == ncol(m)
   res=m*rep(v[], each=dim(m)[1L])
   return(res)
}
vander=function(x, nc=NROW(x)) {
   # construct vandermonde matrix
   outer(x, 0:(nc-1), `^`)
}
join=function(sep, v,...) {
   # convert elements of vector v (and all following arguments)
   # in strings and join them using sep as separator.
   return(paste(c(v,...), sep="", collapse=sep))
}
Heaviside=function(x) {
   return(0.5+0.5*sign(x))
}
`%mmt%`<-function(a,b)tcrossprod(a,b) # a%mmt%b===a%*%t(b)
Nulla=function (M, rcond=1.e10) {
    # use Lapack for null space basis
    # derived from MASS::Null
    tmp <- qr(as.matrix(M), LAPACK=T)
    d=abs(diag(tmp$qr))
    n=length(d)
#browser()
    if (d[1L]==0.) {
       tmp$rank = 0
    } else {
       tmp$rank = sum(d/d[1L] > 1./rcond)
    }
    set <- if (tmp$rank == 0L)
        1L:n
    else
        -(1L:tmp$rank)
    bn=qr.Q(tmp, complete = TRUE)[, set, drop = FALSE]
    attr(bn, "qr")=tmp
    return(bn)
}
