# Supplementary material for: Theoretical Basis for Dynamic Label Propagation in Stationary Metabolic Networks under Step and Periodic Inputs
Source: PLoS One. 2015 Dec 7;10(12):e0144652. doi: 10.1371/journal.pone.0144652 (PMC4671543; doi:10.1371/journal.pone.0144652)
Supplement: S1 Software — R script with necessary data and parameters to reproduce all figures of the paper. (ZIP) [file pone.0144652.s004.zip › SupplementarySoftware/README.txt]

This is concept-proof software accompanying a manuscript entitled
"Theoretical basis for dynamic label propagation in stationary metabolic networks under step and periodic inputs" by S. Sokol and J-C. Portais.

This software produces figures and simulation for the cited paper.

usage: R --vanilla --slave --no-save < figures.R

It will produce a series of EPS files. It took 24 s on our workstation
of which 15 s are due to chemostat simulation by ODE for Figure 5
and 4 s were necessary for flux estimation from simulated measurement.
First four figures are produced almost instantly.

Installation
------------
Unzip the archive somewhere on your disk.

Some R packages are needed before script execution:
 - extrafont: needed for producing EPS figures with embeded fonts;
 - nnls: needed for fitting proces in E. coli example;
 - deSolve: needed for solving ODE system simulating label propagation in a chemostate culture;
 - numDeriv: needed for jacobian calculating.

In R administration session run:

> install.packages(c("extrafont", "nnls", "deSolve", "numDeriv"))

After that, you are ready to run from the shell, set to the unpacked directory:
$ R --vanilla --slave --no-save < figures.R

or in normal R session
> source("figures.R")

The second way of script running is more conviniet for your own
experiments with the code and data. To not rerun the script each time
that you need to examine the data, you can do at the begining of
R session:

> load("figures.RData")

It will load all session variables and functions in the current session.
For example, the data from the S3 Text table are available in the
dataframe df:
> head(df)

We have used R version 3.2.0 but it is likely that the script run
on earlier versions too.

Copyright 2015, INRA
Licence: GPL v2 or higher, cf http://www.gnu.org/licenses/gpl-2.0.html
